# Supplementary material for: N-Carbamothioyl­amino-7-oxabicyclo­[2.2.1]hept-5-ene-2,3-dicarboximide
Source: Acta Crystallogr Sect E Struct Rep Online. 2010 Nov 27;66(Pt 12):o3327. doi: 10.1107/S160053681004835X (PMC3011812; doi:10.1107/S160053681004835X)
Supplement: Supplementary file 2 [file e-66-o3327-Isup2.hkl]

# 
# h,k,l, Fc-squared, Fo-squared, sigma(Fo-squared) and status flag 
# 
data_I
_shelx_title ' 100819g in P2(1)2(1)2(1)' 
_shelx_refln_list_code          4 
_shelx_F_calc_maximum      134.52 
_exptl_crystal_F_000       496.00 
_reflns_d_resolution_high  0.8406 
 
loop_ 
 _symmetry_equiv_pos_as_xyz 
 'x, y, z' 
 '-x+1/2, -y, z+1/2' 
 '-x, y+1/2, -z+1/2' 
 'x+1/2, -y+1/2, -z' 
 
_cell_length_a     8.3978 
_cell_length_b     8.9032 
_cell_length_c    13.5930 
_cell_angle_alpha  90.000 
_cell_angle_beta   90.000 
_cell_angle_gamma  90.000 
 
_shelx_F_squared_multiplier     1.000 
 
loop_ 
 _refln_index_h 
 _refln_index_k 
 _refln_index_l 
 _refln_F_squared_calc 
 _refln_F_squared_meas 
 _refln_F_squared_sigma 
 _refln_observed_status 
   2   0   0     1079.69     1017.82      8.14 o 
   4   0   0       98.70       82.43      2.51 o 
   6   0   0        8.99        9.28      1.68 o 
   8   0   0      565.71      611.80     12.74 o 
   1   1   0      276.93      264.66      5.53 o 
   2   1   0     3146.04     3351.02     37.82 o 
   3   1   0      829.38      863.99      7.82 o 
   4   1   0      255.07      242.48      3.00 o 
   5   1   0      784.08      842.41      6.75 o 
   6   1   0      815.38      813.90      8.06 o 
   7   1   0       66.59       66.60      2.63 o 
   8   1   0      724.42      774.30     12.27 o 
   9   1   0        0.24       -2.70      2.40 o 
   0   2   0      309.89      263.77      5.57 o 
   1   2   0      358.94      345.10      4.24 o 
   2   2   0     2965.48     3074.89     31.08 o 
   3   2   0        2.13        3.01      0.87 o 
   4   2   0     1795.05     1852.99     15.36 o 
   5   2   0        0.38       -0.91      0.77 o 
   6   2   0       57.99       50.76      2.19 o 
   7   2   0        0.45       -1.27      1.42 o 
   8   2   0       14.51       12.65      2.18 o 
   9   2   0       37.07       44.81      8.50 o 
   1   3   0      143.15      141.36      2.67 o 
   2   3   0      697.77      715.17      7.08 o 
   3   3   0       16.73       15.87      1.23 o 
   4   3   0     4483.18     4889.89     34.05 o 
   5   3   0       49.34       54.97      2.01 o 
   6   3   0       64.86       58.22      2.79 o 
   7   3   0      107.33      104.10      7.62 o 
   8   3   0        0.18       -2.41      1.62 o 
   9   3   0        2.78       -0.46      2.76 o 
   0   4   0     1400.65     1351.88     20.26 o 
   1   4   0      446.54      470.23      5.92 o 
   2   4   0     2298.24     2407.03     18.21 o 
   3   4   0       26.28       20.97      2.11 o 
   4   4   0       20.05       19.06      1.87 o 
   5   4   0       32.73       22.25      2.08 o 
   6   4   0       49.26       50.05      3.90 o 
   7   4   0        2.06       -1.33      1.54 o 
   8   4   0        5.49        2.12      2.13 o 
   9   4   0        1.97        2.94      2.52 o 
   1   5   0      149.15      160.15      3.71 o 
   2   5   0       49.46       48.06      2.18 o 
   3   5   0       26.23       29.73      1.82 o 
   4   5   0        0.25       -1.18      1.25 o 
   5   5   0        6.68        3.12      1.87 o 
   6   5   0      464.54      460.70      8.96 o 
   7   5   0       12.76       12.68      3.35 o 
   8   5   0      147.12      156.91      7.60 o 
   0   6   0       19.50        6.40      2.51 o 
   1   6   0      186.18      204.66      4.60 o 
   2   6   0      814.60      790.71      9.57 o 
   3   6   0        5.55        2.32      1.89 o 
   4   6   0       94.51       85.47      5.92 o 
   5   6   0      411.88      410.20     31.73 o 
   6   6   0        0.03       -0.94      2.23 o 
   7   6   0       39.83       39.91      4.99 o 
   8   6   0       31.43       34.84      5.30 o 
   1   7   0      108.70      107.88      3.68 o 
   2   7   0       17.90       17.07      2.83 o 
   3   7   0       47.87       49.78      4.30 o 
   4   7   0      289.00      267.96     25.05 o 
   5   7   0       28.93       27.66      4.01 o 
   6   7   0        9.39        6.46      2.93 o 
   7   7   0        0.06       -1.84      2.74 o 
   0   8   0        0.04       -3.90      2.60 o 
   1   8   0       52.29       47.13      3.78 o 
   2   8   0      569.08      603.42     13.17 o 
   3   8   0        6.57        3.13      2.31 o 
   4   8   0       13.94        8.62      2.86 o 
   5   8   0        0.19       -2.48      2.30 o 
   6   8   0        4.30        7.98      3.28 o 
   1   9   0       29.76       22.34      4.24 o 
   2   9   0       35.95       38.57      4.89 o 
   3   9   0      206.14      173.34     35.37 o 
   4   9   0       39.57       45.15      5.43 o 
   5   9   0        0.02       -1.48      2.38 o 
   0  10   0      393.41      445.94     17.14 o 
   1  10   0        2.29       -3.98      3.37 o 
   2  10   0        1.01       -1.11      2.16 o 
   3  10   0       10.48        9.04      4.56 o 
   1   0   1      693.38      625.66      7.15 o 
   2   0   1      319.85      321.13      2.97 o 
   3   0   1     1358.30     1443.59      8.28 o 
   4   0   1      105.73       92.30      2.89 o 
   5   0   1     1199.30     1215.18      8.55 o 
   6   0   1      229.65      213.49      3.49 o 
   7   0   1      527.07      539.29      6.87 o 
   8   0   1       69.39       68.85      4.42 o 
   9   0   1        0.01       -1.75      2.55 o 
  -9   1   1      205.33      210.54      8.59 o 
  -8   1   1       40.42       44.30      3.82 o 
  -7   1   1      145.24      143.95      3.62 o 
  -6   1   1       13.62       13.55      1.50 o 
  -5   1   1      418.66      437.72      5.24 o 
  -4   1   1      132.09      142.57      2.65 o 
  -3   1   1     1341.84     1358.18     10.34 o 
  -2   1   1      688.21      681.86      9.79 o 
  -1   1   1     2886.85     2824.42     50.51 o 
   0   1   1     1535.98     1437.33     43.69 o 
   1   1   1     2873.01     2753.39     36.76 o 
   2   1   1      690.38      685.45      5.31 o 
   3   1   1     1369.66     1374.28      7.86 o 
   4   1   1      134.86      145.04      2.25 o 
   5   1   1      414.69      434.86      4.50 o 
   6   1   1       13.59       13.26      1.55 o 
   7   1   1      149.18      151.23      4.21 o 
   8   1   1       40.18       37.47      5.74 o 
   9   1   1      209.80      232.85      7.13 o 
  -9   2   1       29.33       36.45      5.04 o 
  -8   2   1       28.55       26.32      4.52 o 
  -7   2   1      183.32      176.28      4.91 o 
  -6   2   1      126.51      130.73      3.24 o 
  -5   2   1      682.54      668.39      7.25 o 
  -4   2   1      208.93      223.07      3.47 o 
  -3   2   1      653.28      677.37      6.52 o 
  -2   2   1     1796.79     1831.46     16.71 o 
  -1   2   1     3949.29     3866.16     39.44 o 
   0   2   1     6613.87     6033.08    105.27 o 
   1   2   1     4022.73     3895.08     24.02 o 
   2   2   1     1790.34     1828.16     10.72 o 
   3   2   1      622.81      661.14      6.84 o 
   4   2   1      212.69      217.29      3.21 o 
   5   2   1      679.76      666.19      6.62 o 
   6   2   1      124.00      131.37      3.78 o 
   7   2   1      187.15      177.22      4.74 o 
   8   2   1       27.59       30.46      4.24 o 
   9   2   1       29.65       34.78      3.88 o 
  -9   3   1       94.42      110.79      5.30 o 
  -8   3   1        1.76       -1.81      1.70 o 
  -7   3   1      749.50      786.93     14.53 o 
  -6   3   1       22.55       22.01      2.20 o 
  -5   3   1       11.54        8.46      1.26 o 
  -4   3   1        6.19        3.53      0.97 o 
  -3   3   1       11.72       17.17      2.28 o 
  -2   3   1      864.66      903.76     23.23 o 
  -1   3   1       50.79       41.10      1.59 o 
   0   3   1      215.08      197.29      3.92 o 
   1   3   1       51.61       46.74      1.33 o 
   2   3   1      859.45      878.51      9.91 o 
   3   3   1       12.91       15.99      0.94 o 
   4   3   1        5.86        3.61      0.91 o 
   5   3   1       10.84        4.68      1.34 o 
   6   3   1       23.62       23.85      2.55 o 
   7   3   1      746.21      771.37     10.29 o 
   8   3   1        1.76        0.61      2.02 o 
   9   3   1       96.04      108.78      5.35 o 
  -9   4   1        1.25       -2.12      4.31 o 
  -8   4   1       14.94        6.77      3.65 o 
  -7   4   1       46.03       54.98      3.99 o 
  -6   4   1       32.62       28.14      2.87 o 
  -5   4   1      165.07      147.82      4.66 o 
  -4   4   1       37.92       39.63      2.45 o 
  -3   4   1      868.52      875.98     11.17 o 
  -2   4   1      118.29      110.07      3.43 o 
  -1   4   1      723.89      709.82      7.84 o 
   0   4   1       70.40       68.23      2.72 o 
   1   4   1      718.58      719.86      8.20 o 
   2   4   1      118.04      104.90      2.25 o 
   3   4   1      882.63      890.95     13.93 o 
   4   4   1       38.97       35.04      2.00 o 
   5   4   1      159.70      153.18      4.02 o 
   6   4   1       32.91       30.40      3.30 o 
   7   4   1       46.53       52.92      4.06 o 
   8   4   1       14.57        6.45      2.56 o 
   9   4   1        1.21        0.95      2.62 o 
  -8   5   1       31.87       23.24      4.48 o 
  -7   5   1       35.59       29.02      4.18 o 
  -6   5   1       86.05       90.53      4.23 o 
  -5   5   1      295.38      292.02     10.39 o 
  -4   5   1       27.77       26.14      4.19 o 
  -3   5   1      233.81      239.29      5.64 o 
  -2   5   1      319.94      335.26      6.62 o 
  -1   5   1      126.90      134.32      3.53 o 
   0   5   1     2325.87     2425.64     23.80 o 
   1   5   1      126.63      140.74      3.84 o 
   2   5   1      323.90      328.73      4.22 o 
   3   5   1      236.92      240.38      6.60 o 
   4   5   1       27.19       26.73      3.31 o 
   5   5   1      294.21      293.17     10.63 o 
   6   5   1       85.18       86.25      6.82 o 
   7   5   1       35.23       31.48      3.48 o 
   8   5   1       32.77       24.68      3.57 o 
  -8   6   1      107.31      129.62      7.30 o 
  -7   6   1       34.84       36.73      8.85 o 
  -6   6   1       35.51       24.88      3.97 o 
  -5   6   1       22.68       27.24      3.02 o 
  -4   6   1       20.01       24.76      5.54 o 
  -3   6   1      789.84      812.26     18.17 o 
  -2   6   1      528.34      549.55      9.47 o 
  -1   6   1      188.10      187.31      8.30 o 
   0   6   1      279.74      318.60      7.12 o 
   1   6   1      189.88      183.30      3.80 o 
   2   6   1      531.07      535.48     11.04 o 
   3   6   1      791.04      781.54     19.83 o 
   4   6   1       19.46       13.36      2.41 o 
   5   6   1       24.64       24.86      3.74 o 
   6   6   1       36.38       28.30      4.10 o 
   7   6   1       34.82       24.48      4.26 o 
   8   6   1      106.99      105.23      6.73 o 
  -7   7   1       86.99       93.22      8.68 o 
  -6   7   1       55.53       64.47      6.37 o 
  -5   7   1      135.68      124.59      6.38 o 
  -4   7   1      125.42      132.90      6.14 o 
  -3   7   1      198.98      197.51      9.16 o 
  -2   7   1       42.28       45.55      3.24 o 
  -1   7   1       57.66       67.48      3.12 o 
   0   7   1        6.73        2.30      1.75 o 
   1   7   1       58.91       67.44      2.69 o 
   2   7   1       43.67       48.48      3.98 o 
   3   7   1      198.81      189.45     17.14 o 
   4   7   1      124.55      130.82     14.04 o 
   5   7   1      133.29      124.91      9.48 o 
   6   7   1       55.30       67.40      7.93 o 
   7   7   1       88.00       96.37      7.94 o 
  -6   8   1        5.31        5.25      3.12 o 
  -5   8   1      165.85      169.39     13.06 o 
  -4   8   1      116.28      105.16      5.76 o 
  -3   8   1       25.74       22.98      6.08 o 
  -2   8   1        7.71        4.70      3.13 o 
  -1   8   1      183.67      172.53      6.12 o 
   0   8   1      214.66      217.39      4.96 o 
   1   8   1      178.79      147.83      9.84 o 
   2   8   1        8.14        3.91      1.95 o 
   3   8   1       24.33       25.62      2.91 o 
   4   8   1      117.04      109.71      5.80 o 
   5   8   1      165.23      161.53     16.73 o 
   6   8   1        5.29        3.94      3.10 o 
  -5   9   1       16.15       13.45      5.36 o 
  -4   9   1       71.39       74.41      8.68 o 
  -3   9   1       10.16       10.19      5.09 o 
   0   9   1       13.75        9.34      2.33 o 
   1   9   1        1.18       -1.94      1.65 o 
   2   9   1      212.56      201.16     18.88 o 
   3   9   1        9.53        3.12      2.42 o 
   4   9   1       72.42       73.84     13.42 o 
   5   9   1       17.30       13.76      3.61 o 
  -3  10   1       20.30       16.52      6.41 o 
  -2  10   1        3.67        2.84      4.79 o 
   1  10   1       79.85       86.96      8.55 o 
   2  10   1        3.28        5.98      3.44 o 
   3  10   1       20.87       21.15      5.34 o 
   0   0   2       58.16       55.76      1.47 o 
   1   0   2      333.11      315.26      6.74 o 
   2   0   2     4096.18     4068.56     20.56 o 
   3   0   2       37.05       38.33      1.11 o 
   4   0   2     3222.93     3331.30     17.03 o 
   5   0   2      218.80      210.85      3.16 o 
   6   0   2      367.77      374.82      4.66 o 
   7   0   2       28.55       26.41      2.12 o 
   8   0   2       41.69       32.73      5.01 o 
   9   0   2       25.60       24.91      4.23 o 
  -9   1   2        8.94        6.60      3.18 o 
  -8   1   2      164.68      169.44      4.80 o 
  -7   1   2       50.67       47.16      2.64 o 
  -6   1   2      665.94      686.83      7.41 o 
  -5   1   2       69.99       68.38      2.17 o 
  -4   1   2     2474.30     2581.50     17.51 o 
  -3   1   2      691.58      670.65      7.67 o 
  -2   1   2     1104.50     1080.54      8.72 o 
  -1   1   2     5660.31     5382.60     95.69 o 
   0   1   2     5394.14     5171.76     41.46 o 
   1   1   2     5609.11     5478.04     39.38 o 
   2   1   2     1114.33     1075.77      7.10 o 
   3   1   2      686.42      668.73      4.48 o 
   4   1   2     2462.86     2583.83     17.97 o 
   5   1   2       72.59       68.70      1.78 o 
   6   1   2      653.19      682.59      7.27 o 
   7   1   2       51.49       48.34      3.09 o 
   8   1   2      155.94      161.19      4.80 o 
   9   1   2        8.91        4.49      2.56 o 
  -9   2   2       28.31       27.22      3.62 o 
  -8   2   2      129.03      117.50      5.37 o 
  -7   2   2      357.37      352.41      5.74 o 
  -6   2   2       45.32       42.10      2.28 o 
  -5   2   2       93.53      111.12      3.65 o 
  -4   2   2       28.59       30.63      1.97 o 
  -3   2   2     1272.31     1320.43     14.53 o 
  -2   2   2     2746.38     2819.46     41.47 o 
  -1   2   2      489.30      463.94      5.30 o 
   0   2   2    18096.32    17735.06    314.69 o 
   1   2   2      485.50      462.26      3.77 o 
   2   2   2     2773.11     2832.21     15.67 o 
   3   2   2     1271.86     1318.17     13.75 o 
   4   2   2       33.92       35.39      1.32 o 
   5   2   2       97.50      108.38      2.51 o 
   6   2   2       43.13       39.58      3.51 o 
   7   2   2      362.01      362.48      6.70 o 
   8   2   2      128.07      115.96      4.24 o 
   9   2   2       26.81       27.93      4.46 o 
  -9   3   2       57.58       52.12      6.32 o 
  -8   3   2      254.53      274.75      6.43 o 
  -7   3   2       19.13       12.86      2.20 o 
  -6   3   2      433.48      428.05      6.66 o 
  -5   3   2       73.07       66.05      2.56 o 
  -4   3   2      301.59      309.37      6.54 o 
  -3   3   2      818.30      855.44     11.07 o 
  -2   3   2     1368.80     1330.73     14.07 o 
  -1   3   2     1517.16     1511.82     15.51 o 
   0   3   2      314.07      269.04      4.72 o 
   1   3   2     1495.32     1479.49     10.51 o 
   2   3   2     1356.91     1334.58      9.15 o 
   3   3   2      831.43      861.36      7.34 o 
   4   3   2      311.87      318.06      4.51 o 
   5   3   2       71.07       72.02      2.73 o 
   6   3   2      431.74      425.39      6.93 o 
   7   3   2       18.61        9.74      3.63 o 
   8   3   2      256.72      277.12      7.70 o 
   9   3   2       57.02       65.69      5.34 o 
  -9   4   2       23.89       20.55      4.80 o 
  -8   4   2       10.97        9.47      3.25 o 
  -7   4   2       26.66       31.01      3.22 o 
  -6   4   2      224.83      220.43      6.10 o 
  -5   4   2       35.55       28.45      2.50 o 
  -4   4   2     1196.55     1231.81     15.12 o 
  -3   4   2      620.39      613.64     10.29 o 
  -2   4   2      717.58      664.53      9.69 o 
  -1   4   2      425.80      453.59      4.93 o 
   0   4   2      222.98      215.13      6.92 o 
   1   4   2      427.63      462.48      7.72 o 
   2   4   2      720.13      688.67      7.33 o 
   3   4   2      616.01      613.29      6.34 o 
   4   4   2     1174.54     1199.14     10.21 o 
   5   4   2       35.40       32.60      2.36 o 
   6   4   2      230.98      218.14      6.24 o 
   7   4   2       24.82       25.13      3.19 o 
   8   4   2       11.03        7.60      2.67 o 
   9   4   2       23.57       18.39      4.69 o 
  -8   5   2       41.43       43.62      9.34 o 
  -7   5   2       37.56       27.47      3.92 o 
  -6   5   2       46.40       50.82      3.88 o 
  -5   5   2      306.05      307.06      9.93 o 
  -4   5   2      892.83      911.68     13.00 o 
  -3   5   2      104.22       92.30      3.81 o 
  -2   5   2      154.07      171.90      4.99 o 
  -1   5   2      294.70      309.65      9.65 o 
   0   5   2        9.17        6.53      1.30 o 
   1   5   2      285.99      309.55      4.63 o 
   2   5   2      151.73      156.39      3.72 o 
   3   5   2      106.01       94.27      2.91 o 
   4   5   2      898.42      892.63     12.20 o 
   5   5   2      306.29      297.59      7.12 o 
   6   5   2       41.75       42.82      4.09 o 
   7   5   2       36.17       22.79      3.25 o 
   8   5   2       43.05       47.63      5.13 o 
  -8   6   2        2.81        3.43      3.43 o 
  -7   6   2       17.07       12.17      4.21 o 
  -6   6   2      100.68      101.05      4.75 o 
  -5   6   2       44.83       44.53      4.52 o 
  -4   6   2       26.20       24.38      4.53 o 
  -3   6   2       12.07       13.81      2.62 o 
  -2   6   2      265.90      256.21      6.59 o 
  -1   6   2      155.34      156.61      4.21 o 
   0   6   2      975.56     1011.83     20.62 o 
   1   6   2      157.98      153.93      3.53 o 
   2   6   2      263.79      243.28      7.03 o 
   3   6   2       11.21       10.57      2.15 o 
   4   6   2       28.55       24.14      2.89 o 
   5   6   2       44.87       47.09      6.41 o 
   6   6   2       99.04      102.39      5.99 o 
   7   6   2       17.95       16.41      3.83 o 
   8   6   2        2.81       -0.95      4.74 o 
  -7   7   2      135.16      126.87      7.02 o 
  -6   7   2      139.83      124.77      8.18 o 
  -5   7   2       70.61       61.91      3.88 o 
  -4   7   2       40.77       45.86      6.17 o 
  -3   7   2      109.61      117.52      7.56 o 
  -2   7   2       43.46       44.13      3.72 o 
  -1   7   2      342.47      349.87      6.80 o 
   0   7   2        0.22       -1.12      1.07 o 
   1   7   2      345.32      349.72     17.21 o 
   2   7   2       42.75       43.68      3.20 o 
   3   7   2      105.98      112.65      6.41 o 
   4   7   2       38.22       42.73      4.81 o 
   5   7   2       70.38       61.91      4.99 o 
   6   7   2      144.20      138.20      7.15 o 
   7   7   2      136.04      142.25      7.64 o 
  -6   8   2        8.48       12.79      3.56 o 
  -5   8   2       93.93       88.32      6.17 o 
  -4   8   2       79.79       81.60      9.25 o 
  -3   8   2       51.05       51.22      6.29 o 
  -2   8   2      176.94      201.10      9.99 o 
  -1   8   2       39.80       39.82      6.14 o 
   0   8   2      187.91      185.93      5.51 o 
   1   8   2       37.65       38.16      3.03 o 
   2   8   2      176.81      177.56     16.41 o 
   3   8   2       51.06       44.92      3.83 o 
   4   8   2       83.90       73.95      7.95 o 
   5   8   2       91.98       87.84      8.18 o 
   6   8   2        8.18       12.34      3.73 o 
  -5   9   2        8.61       10.03      3.43 o 
  -4   9   2       25.98       13.31      5.49 o 
  -1   9   2       73.92       76.88      6.93 o 
   0   9   2       14.22        7.79      2.22 o 
   1   9   2       76.20       72.02      5.15 o 
   2   9   2       52.50       55.96      8.52 o 
   3   9   2       53.47       48.53      4.01 o 
   4   9   2       25.78       22.97     10.52 o 
   5   9   2        8.45       11.21      3.57 o 
  -3  10   2       58.13       51.63      8.46 o 
   0  10   2        8.78       10.14      4.20 o 
   1  10   2       64.13       66.61      5.52 o 
   2  10   2       40.09       44.46      5.68 o 
   3  10   2       59.48       58.52      8.30 o 
   1   0   3     1917.88     1900.24     17.79 o 
   2   0   3       17.46       15.98      1.17 o 
   3   0   3       24.12       15.98      1.04 o 
   4   0   3      108.32      112.08      2.12 o 
   5   0   3      362.60      311.35      3.90 o 
   6   0   3       19.54       23.98      3.20 o 
   7   0   3       17.95       20.34      2.70 o 
   8   0   3      103.91      101.53      4.70 o 
   9   0   3        1.12       -2.07      2.06 o 
  -9   1   3       49.68       41.17      4.98 o 
  -8   1   3       14.24       14.97      5.08 o 
  -7   1   3      506.94      541.32      8.01 o 
  -6   1   3      403.19      413.43      5.66 o 
  -5   1   3      296.39      311.18      4.50 o 
  -4   1   3      146.66      136.11      5.93 o 
  -3   1   3      665.29      693.10      7.11 o 
  -2   1   3      517.54      486.11      5.16 o 
  -1   1   3     1524.38     1509.97     11.32 o 
   0   1   3       18.92       16.19      1.00 o 
   1   1   3     1516.16     1488.16     20.06 o 
   2   1   3      499.25      467.46      4.96 o 
   3   1   3      657.38      687.43      5.90 o 
   4   1   3      150.27      141.82      2.02 o 
   5   1   3      308.74      321.84      4.27 o 
   6   1   3      398.97      413.08      6.57 o 
   7   1   3      516.11      545.75      8.31 o 
   8   1   3       14.14       11.04      2.75 o 
   9   1   3       48.25       36.96      5.70 o 
  -9   2   3       13.23       12.76      3.78 o 
  -8   2   3       26.70       24.12      4.23 o 
  -7   2   3      276.66      285.35      5.22 o 
  -6   2   3      356.39      362.80      5.90 o 
  -5   2   3      286.84      285.25      5.77 o 
  -4   2   3      255.33      277.50      6.43 o 
  -3   2   3     1280.82     1325.05     15.07 o 
  -2   2   3      802.67      823.16     30.25 o 
  -1   2   3      541.71      578.00      8.10 o 
   0   2   3       40.60       42.43      1.08 o 
   1   2   3      513.88      544.02      5.69 o 
   2   2   3      804.26      830.79      7.75 o 
   3   2   3     1272.20     1314.84      9.86 o 
   4   2   3      251.17      279.88      3.20 o 
   5   2   3      289.56      289.64      4.51 o 
   6   2   3      358.46      360.50      6.20 o 
   7   2   3      278.70      281.98      6.90 o 
   8   2   3       25.82       22.10      3.11 o 
   9   2   3       13.18        6.82      2.69 o 
  -9   3   3      181.12      197.30      8.46 o 
  -8   3   3       84.95       79.42      5.37 o 
  -7   3   3       67.03       59.99      5.25 o 
  -6   3   3      207.72      202.55      4.70 o 
  -5   3   3      145.60      152.78      4.32 o 
  -4   3   3      470.93      473.68      8.75 o 
  -3   3   3      106.15      115.48      3.99 o 
  -2   3   3      454.96      438.34      5.12 o 
  -1   3   3      409.85      391.23      6.77 o 
   0   3   3     1172.78     1337.86     12.25 o 
   1   3   3      412.53      400.55      3.76 o 
   2   3   3      453.13      434.01      4.26 o 
   3   3   3      104.87      107.31      2.31 o 
   4   3   3      483.58      485.93      5.63 o 
   5   3   3      144.12      147.51      3.36 o 
   6   3   3      204.40      197.23      5.81 o 
   7   3   3       72.33       64.98      3.98 o 
   8   3   3       85.90       82.01      4.56 o 
   9   3   3      180.09      194.92      8.68 o 
  -9   4   3       27.89       28.46      6.33 o 
  -8   4   3      113.31      113.89      5.13 o 
  -7   4   3       19.63       16.61      2.83 o 
  -6   4   3      112.47       99.19      4.36 o 
  -5   4   3      121.96      122.47      4.86 o 
  -4   4   3       69.25       67.72      3.59 o 
  -3   4   3     1245.93     1331.54     25.47 o 
  -2   4   3      122.89      128.80      2.97 o 
  -1   4   3     1488.74     1535.37     11.17 o 
   0   4   3       97.34      108.44      2.88 o 
   1   4   3     1453.85     1518.39     11.31 o 
   2   4   3      119.09      128.38      2.45 o 
   3   4   3     1274.23     1358.99     13.26 o 
   4   4   3       69.99       67.35      2.78 o 
   5   4   3      123.02      113.90      8.86 o 
   6   4   3      115.77      103.16      4.50 o 
   7   4   3       18.63       11.51      2.62 o 
   8   4   3      111.88      110.25      5.32 o 
   9   4   3       27.98       32.09      6.22 o 
  -8   5   3       84.12       79.86      4.72 o 
  -7   5   3      251.53      262.75      7.44 o 
  -6   5   3      317.11      310.25      9.58 o 
  -5   5   3       38.27       42.08      5.86 o 
  -4   5   3      342.01      343.26      7.89 o 
  -3   5   3       69.16       66.27      3.60 o 
  -2   5   3      771.01      814.01      9.76 o 
  -1   5   3      213.62      222.18      3.76 o 
   0   5   3       40.70       35.34      2.73 o 
   1   5   3      216.55      225.41      3.85 o 
   2   5   3      766.09      819.27     12.83 o 
   3   5   3       66.52       57.05      3.04 o 
   4   5   3      340.54      337.52      6.26 o 
   5   5   3       35.75       36.25      2.88 o 
   6   5   3      321.75      310.82      7.84 o 
   7   5   3      253.04      261.11      7.68 o 
   8   5   3       82.72       78.77      5.85 o 
  -8   6   3        8.91        5.45      3.63 o 
  -7   6   3       26.81       27.80      6.64 o 
  -6   6   3        9.54       10.20      2.57 o 
  -5   6   3      222.14      225.27     10.91 o 
  -4   6   3      950.09      948.25     22.26 o 
  -3   6   3       50.20       51.67      4.33 o 
  -2   6   3      117.63      110.77      4.65 o 
  -1   6   3      172.71      165.04      3.55 o 
   0   6   3       22.58       17.92      1.90 o 
   1   6   3      177.38      171.43      4.61 o 
   2   6   3      113.74      108.63      4.03 o 
   3   6   3       47.49       51.22      4.34 o 
   4   6   3      953.38      948.99     19.32 o 
   5   6   3      222.46      225.31      6.67 o 
   6   6   3        8.57       13.16      3.41 o 
   7   6   3       27.35       29.22      5.69 o 
   8   6   3        9.50       13.21      4.12 o 
  -7   7   3       29.60       23.92      4.64 o 
  -6   7   3      111.53      114.11      9.30 o 
  -5   7   3       20.31       18.43      3.83 o 
  -4   7   3      160.57      154.79      9.40 o 
  -3   7   3      208.03      227.04     10.63 o 
  -2   7   3      295.92      292.46      7.98 o 
  -1   7   3       57.37       54.72      3.03 o 
   0   7   3       46.66       52.90      2.46 o 
   1   7   3       59.05       58.27      5.55 o 
   2   7   3      303.69      293.36     10.67 o 
   3   7   3      210.17      211.56      6.47 o 
   4   7   3      158.99      158.75      7.73 o 
   5   7   3       19.56       18.64      3.05 o 
   6   7   3      112.15      105.79      6.37 o 
   7   7   3       27.68       28.11      4.77 o 
  -6   8   3       40.26       39.09      5.08 o 
  -5   8   3       24.06       19.37      5.95 o 
  -4   8   3        5.31        5.22      4.28 o 
  -3   8   3      400.07      417.63     15.15 o 
  -2   8   3      192.36      200.29     10.25 o 
  -1   8   3       46.41       47.94      5.70 o 
   0   8   3      294.43      287.31      6.95 o 
   1   8   3       48.10       46.11      3.19 o 
   2   8   3      194.20      198.48     12.63 o 
   3   8   3      396.62      393.06     11.93 o 
   4   8   3        5.84        5.03      2.32 o 
   5   8   3       22.75       24.12      3.47 o 
   6   8   3       41.39       57.29      6.18 o 
  -3   9   3        1.05        0.39      3.59 o 
  -2   9   3       26.69       25.38      5.51 o 
  -1   9   3       30.50       35.89      5.92 o 
   0   9   3       77.28       68.12      4.81 o 
   1   9   3       30.50       32.22      4.28 o 
   2   9   3       26.56       27.82      3.17 o 
   3   9   3        1.01       -0.08      1.94 o 
   4   9   3        2.55        2.60      2.35 o 
  -1  10   3       28.34       29.82      5.81 o 
   0  10   3       42.00       30.54      5.70 o 
   1  10   3       28.26       34.74      3.79 o 
   2  10   3       35.72       46.72      7.98 o 
   0   0   4     4996.59     5209.98     52.48 o 
   1   0   4     1799.14     1825.44     16.75 o 
   2   0   4      414.43      373.90      5.03 o 
   3   0   4      110.11       85.18      2.59 o 
   4   0   4        8.28       14.34      1.56 o 
   5   0   4       38.55       36.57      2.99 o 
   6   0   4      681.21      728.34     10.94 o 
   7   0   4     1202.13     1247.33     18.99 o 
   8   0   4       43.84       45.69      4.29 o 
   9   0   4       74.75       74.51      6.42 o 
  -9   1   4        6.75        6.56      4.68 o 
  -8   1   4       51.41       53.37      4.77 o 
  -7   1   4      148.85      149.40      5.90 o 
  -6   1   4      465.16      466.66      6.85 o 
  -5   1   4      324.77      318.78      6.07 o 
  -4   1   4       60.17       57.80      2.22 o 
  -3   1   4      296.27      329.83      4.77 o 
  -2   1   4     2834.77     2898.02     31.31 o 
  -1   1   4     7082.75     7010.07     46.17 o 
   0   1   4      401.89      429.80      4.18 o 
   1   1   4     7109.55     7010.49     49.63 o 
   2   1   4     2832.59     2956.94     22.92 o 
   3   1   4      313.13      334.03      4.70 o 
   4   1   4       57.35       55.67      1.50 o 
   5   1   4      325.43      323.67      4.06 o 
   6   1   4      472.49      487.10      8.84 o 
   7   1   4      148.60      143.47      4.38 o 
   8   1   4       51.12       53.32      4.10 o 
   9   1   4        6.59        1.55      2.93 o 
  -9   2   4       52.04       67.53      9.27 o 
  -8   2   4       15.27        9.04      4.22 o 
  -7   2   4      150.69      145.23      5.04 o 
  -6   2   4       15.06       14.09      1.92 o 
  -5   2   4      308.24      290.10      7.47 o 
  -4   2   4      231.97      211.11      7.79 o 
  -3   2   4     2102.79     2248.22     16.99 o 
  -2   2   4     1147.63     1183.83     10.02 o 
  -1   2   4     1622.58     1655.42     12.96 o 
   0   2   4     2671.28     2683.66     14.67 o 
   1   2   4     1620.01     1648.63     13.06 o 
   2   2   4     1135.93     1145.17      9.54 o 
   3   2   4     2104.96     2261.88     21.74 o 
   4   2   4      232.26      212.47      3.19 o 
   5   2   4      308.67      295.98      4.60 o 
   6   2   4       14.13       12.13      2.20 o 
   7   2   4      142.54      140.02      6.59 o 
   8   2   4       14.85       13.61      2.86 o 
   9   2   4       53.78       65.69      9.23 o 
  -9   3   4        8.03        9.50      3.56 o 
  -8   3   4       48.02       42.09     11.49 o 
  -7   3   4       59.83       48.13      3.54 o 
  -6   3   4      442.68      434.16      8.08 o 
  -5   3   4      136.23      132.42      5.14 o 
  -4   3   4      375.64      368.06      8.07 o 
  -3   3   4     1377.36     1380.14     16.56 o 
  -2   3   4      334.83      320.43      3.95 o 
  -1   3   4       28.09       31.92      1.36 o 
   0   3   4     1180.44     1240.20     11.27 o 
   1   3   4       24.53       26.61      1.42 o 
   2   3   4      339.15      334.90      4.81 o 
   3   3   4     1366.33     1344.43     13.60 o 
   4   3   4      375.15      372.95      7.23 o 
   5   3   4      134.32      139.75      3.95 o 
   6   3   4      432.23      419.09      7.29 o 
   7   3   4       59.15       54.24      4.15 o 
   8   3   4       47.52       51.51      4.50 o 
   9   3   4        7.79        1.51      2.48 o 
  -8   4   4       42.17       41.08      3.97 o 
  -7   4   4       87.08       80.85      4.50 o 
  -6   4   4       39.56       39.53      6.73 o 
  -5   4   4      253.71      242.40      7.00 o 
  -4   4   4       60.79       62.58      3.60 o 
  -3   4   4      200.75      198.23      5.75 o 
  -2   4   4      562.42      532.32      5.08 o 
  -1   4   4      472.83      512.58      5.51 o 
   0   4   4     1069.23     1130.88     12.21 o 
   1   4   4      475.28      519.14      8.76 o 
   2   4   4      566.12      557.74      6.78 o 
   3   4   4      206.85      200.54      4.29 o 
   4   4   4       58.48       55.89      3.04 o 
   5   4   4      250.96      249.62      5.50 o 
   6   4   4       37.77       36.16      3.29 o 
   7   4   4       88.24       91.80      5.43 o 
   8   4   4       41.98       47.63      4.38 o 
  -8   5   4       59.46       66.04      5.08 o 
  -7   5   4      107.06      116.83      7.90 o 
  -6   5   4       52.57       56.15      5.23 o 
  -5   5   4       29.16       26.59      3.35 o 
  -4   5   4      454.32      437.22      9.37 o 
  -3   5   4       74.40       71.75      3.89 o 
  -2   5   4      160.09      164.77      3.94 o 
  -1   5   4      580.12      618.64      6.72 o 
   0   5   4       45.21       41.23      2.02 o 
   1   5   4      584.86      606.33     11.67 o 
   2   5   4      156.94      169.41      4.66 o 
   3   5   4       71.96       65.22      2.75 o 
   4   5   4      455.84      440.26     10.64 o 
   5   5   4       26.83       22.26      2.64 o 
   6   5   4       56.08       51.80      3.54 o 
   7   5   4      106.97      108.19      5.22 o 
   8   5   4       60.56       71.56      5.44 o 
  -7   6   4       29.69       37.73      4.06 o 
  -6   6   4       50.13       42.67      4.94 o 
  -5   6   4       96.25       90.09      7.76 o 
  -4   6   4      144.16      141.81      5.72 o 
  -3   6   4      318.82      318.79     14.84 o 
  -2   6   4      783.41      821.95     13.59 o 
  -1   6   4       65.05       62.64      2.95 o 
   0   6   4       16.51       18.18      2.21 o 
   1   6   4       66.70       65.04      3.08 o 
   2   6   4      781.72      803.51     17.13 o 
   3   6   4      313.52      320.32      7.63 o 
   4   6   4      142.19      135.12      5.08 o 
   5   6   4       97.60       92.32      3.85 o 
   6   6   4       49.98       35.43      3.24 o 
   7   6   4       28.51       42.12      4.95 o 
  -7   7   4       51.63       61.91      6.76 o 
  -6   7   4       15.72       15.36      3.76 o 
  -5   7   4       36.08       39.53      6.64 o 
  -4   7   4      344.99      366.03     14.43 o 
  -3   7   4      296.71      292.12      8.37 o 
  -2   7   4       17.66       19.73      3.94 o 
  -1   7   4       43.12       39.59      3.93 o 
   0   7   4       26.92       25.72      2.71 o 
   1   7   4       38.88       40.08      3.15 o 
   2   7   4       18.13       13.78      2.50 o 
   3   7   4      292.55      289.54      7.23 o 
   4   7   4      343.73      354.20     10.87 o 
   5   7   4       37.81       32.29      3.58 o 
   6   7   4       16.50       18.31      3.22 o 
   7   7   4       50.27       55.14      6.76 o 
  -6   8   4       19.05       15.32      6.03 o 
  -5   8   4       57.86       60.12      7.89 o 
  -4   8   4       39.29       47.18      6.76 o 
  -3   8   4      128.01      148.39      9.42 o 
  -2   8   4      101.51       89.40      5.20 o 
  -1   8   4       16.37       14.22      3.04 o 
   0   8   4       56.70       54.86      4.33 o 
   1   8   4       16.64       10.13      3.03 o 
   2   8   4      106.07       93.06     10.97 o 
   3   8   4      128.60      135.12      5.33 o 
   4   8   4       40.75       40.82      3.98 o 
   5   8   4       56.75       54.53      4.65 o 
   6   8   4       19.21       24.76      5.46 o 
  -4   9   4        2.02        1.22      3.61 o 
  -3   9   4       13.23       18.34      5.12 o 
  -2   9   4       15.25        6.95      4.42 o 
  -1   9   4      111.76      112.95      5.99 o 
   0   9   4       45.90       45.77      4.74 o 
   1   9   4      113.07      118.39      5.12 o 
   2   9   4       14.47       10.27      3.24 o 
   3   9   4       13.35        9.61      2.64 o 
   4   9   4        2.03       -1.63      2.23 o 
  -2  10   4       15.24       16.42      4.98 o 
  -1  10   4        7.08        9.33      4.33 o 
   0  10   4       95.84       95.25      5.95 o 
   1  10   4        7.07        2.34      2.74 o 
   2  10   4       15.55       18.93      4.25 o 
   1   0   5      860.42      862.55     10.42 o 
   2   0   5        0.04        2.25      0.90 o 
   3   0   5        8.69       13.76      1.51 o 
   4   0   5      225.36      225.84      4.73 o 
   5   0   5      446.87      483.90      8.20 o 
   6   0   5       62.24       54.34      5.32 o 
   7   0   5       40.96       47.50      8.68 o 
   8   0   5        9.73       13.81      3.44 o 
   9   0   5       20.37       20.59      4.35 o 
  -9   1   5       47.56       49.70      5.45 o 
  -8   1   5       39.38       31.78      4.28 o 
  -7   1   5      235.30      250.27      8.36 o 
  -6   1   5      222.36      211.09      7.17 o 
  -5   1   5      342.92      354.05      8.58 o 
  -4   1   5      738.32      733.59      8.63 o 
  -3   1   5      127.99      127.57      3.11 o 
  -2   1   5      526.49      513.26     10.98 o 
  -1   1   5      806.46      819.20      6.69 o 
   0   1   5        7.47       20.71      4.08 o 
   1   1   5      808.99      802.40     11.81 o 
   2   1   5      542.92      530.12      6.78 o 
   3   1   5      131.35      131.07      3.09 o 
   4   1   5      725.45      738.48      8.22 o 
   5   1   5      335.72      350.76      5.89 o 
   6   1   5      224.87      215.24      5.47 o 
   7   1   5      233.97      243.87     15.21 o 
   8   1   5       39.47       40.00      4.78 o 
   9   1   5       48.81       39.98      5.37 o 
  -9   2   5        8.86        8.66      4.88 o 
  -8   2   5      141.14      144.39      6.77 o 
  -7   2   5        9.75       11.00      2.48 o 
  -6   2   5      344.48      349.21      7.26 o 
  -5   2   5      451.86      437.85     12.98 o 
  -4   2   5      126.62      114.71      4.64 o 
  -3   2   5       81.33       86.09      2.29 o 
  -2   2   5       30.53       35.05      1.61 o 
  -1   2   5      222.05      202.21      3.65 o 
   0   2   5     2150.86     2319.49     13.40 o 
   1   2   5      231.71      211.19      7.27 o 
   2   2   5       32.05       38.21      1.74 o 
   3   2   5       86.68       84.41      2.64 o 
   4   2   5      126.92      110.38      3.20 o 
   5   2   5      451.42      429.20      6.75 o 
   6   2   5      351.34      365.50      6.62 o 
   7   2   5       10.26       10.24      2.56 o 
   8   2   5      141.99      130.40      5.57 o 
   9   2   5        8.86        8.26      4.11 o 
  -9   3   5       12.28        6.71      5.55 o 
  -8   3   5       11.39       12.75      3.41 o 
  -7   3   5      180.32      189.90      5.09 o 
  -6   3   5        1.30        0.19      2.00 o 
  -5   3   5       65.21       62.20      4.64 o 
  -4   3   5       96.33       85.30      4.18 o 
  -3   3   5      328.64      335.68      7.61 o 
  -2   3   5     1404.82     1369.29      9.65 o 
  -1   3   5     1164.68     1203.75      9.43 o 
   0   3   5      797.32      766.92      6.18 o 
   1   3   5     1156.85     1186.04     12.00 o 
   2   3   5     1396.23     1374.45     15.09 o 
   3   3   5      333.72      341.21      6.74 o 
   4   3   5      102.55       99.46      3.91 o 
   5   3   5       64.33       67.58      2.97 o 
   6   3   5        0.91       -0.53      1.44 o 
   7   3   5      185.63      189.30      6.31 o 
   8   3   5       11.40       10.44      3.70 o 
   9   3   5       12.14        8.14      4.16 o 
  -8   4   5       91.93       97.16      6.19 o 
  -7   4   5      342.65      318.58      9.95 o 
  -6   4   5      145.04      148.21     10.65 o 
  -5   4   5      195.95      191.43      6.62 o 
  -4   4   5       45.61       38.21      3.44 o 
  -3   4   5      239.58      238.68      6.65 o 
  -2   4   5      620.65      625.13      7.65 o 
  -1   4   5      119.43      127.04      2.74 o 
   0   4   5      320.26      352.14      4.99 o 
   1   4   5      116.18      125.76      4.49 o 
   2   4   5      611.88      611.43      7.32 o 
   3   4   5      242.78      249.78      4.87 o 
   4   4   5       47.13       41.98      2.71 o 
   5   4   5      192.97      189.14      4.91 o 
   6   4   5      146.49      149.29      4.68 o 
   7   4   5      346.84      337.53     12.25 o 
   8   4   5       89.67       91.16      4.99 o 
  -8   5   5        0.69       -1.64      2.40 o 
  -7   5   5        8.58        6.99      3.11 o 
  -6   5   5      125.52      124.50      9.05 o 
  -5   5   5      132.37      120.57      5.52 o 
  -4   5   5      461.67      463.45     10.20 o 
  -3   5   5      170.40      174.85      6.02 o 
  -2   5   5      174.42      167.70      5.78 o 
  -1   5   5      271.39      269.42      4.34 o 
   0   5   5      882.84      903.56     21.71 o 
   1   5   5      275.45      270.81      5.62 o 
   2   5   5      184.58      189.96      4.16 o 
   3   5   5      173.59      178.26      4.97 o 
   4   5   5      469.05      466.23      7.53 o 
   5   5   5      128.90      123.98      4.25 o 
   6   5   5      124.15      124.76      4.51 o 
   7   5   5        7.75        5.74      2.57 o 
   8   5   5        0.73       -2.20      2.63 o 
  -7   6   5       78.02       78.76      5.71 o 
  -6   6   5      105.11      100.30      8.48 o 
  -5   6   5       30.18       29.95      5.95 o 
  -4   6   5      148.56      155.09     12.98 o 
  -3   6   5      307.18      298.77      8.39 o 
  -2   6   5      444.28      443.81     10.09 o 
  -1   6   5        2.88        1.88      1.39 o 
   0   6   5      227.31      226.08      5.24 o 
   1   6   5        3.08        1.22      1.76 o 
   2   6   5      449.57      466.56      8.42 o 
   3   6   5      310.08      311.01      7.29 o 
   4   6   5      147.34      142.87      4.46 o 
   5   6   5       28.40       21.86      2.65 o 
   6   6   5      104.99      111.11      4.51 o 
   7   6   5       77.42       84.29      5.39 o 
  -6   7   5       23.98       23.89      5.99 o 
  -5   7   5       38.59       47.28      7.24 o 
  -4   7   5       30.57       42.93      6.58 o 
  -3   7   5       87.52       82.08     12.35 o 
  -2   7   5      176.55      178.77      6.86 o 
  -1   7   5      140.70      142.79      6.11 o 
   0   7   5      586.42      583.08     13.61 o 
   1   7   5      141.64      142.65      4.72 o 
   2   7   5      176.14      185.08      5.64 o 
   3   7   5       88.40       78.33      4.13 o 
   4   7   5       30.01       39.57      4.61 o 
   5   7   5       39.47       41.53      3.93 o 
   6   7   5       25.37       31.11      3.96 o 
  -5   8   5        7.44        4.66      4.64 o 
  -4   8   5       38.08       39.02      6.65 o 
  -3   8   5      111.37      107.27      8.68 o 
  -2   8   5       17.53       15.22      3.35 o 
  -1   8   5       74.93       68.78      6.95 o 
   0   8   5      157.20      169.02      7.08 o 
   1   8   5       73.20       71.52      4.20 o 
   2   8   5       16.64       16.88      2.80 o 
   3   8   5      109.14       99.49      4.76 o 
   4   8   5       37.98       40.33      4.01 o 
   5   8   5        7.40        7.42      2.81 o 
  -4   9   5       43.11       39.55      7.45 o 
  -3   9   5        7.48        8.33      5.11 o 
  -2   9   5       15.21       20.86      5.75 o 
  -1   9   5       47.56       54.91      5.34 o 
   0   9   5       29.36       27.54      4.21 o 
   1   9   5       47.54       46.52      5.78 o 
   2   9   5       15.74       22.21      4.82 o 
   3   9   5        7.44        5.31      2.56 o 
   4   9   5       42.79       45.76      5.39 o 
  -1  10   5       11.78        7.46      4.37 o 
   0  10   5        1.32       -1.80      2.54 o 
   1  10   5       11.23        9.73      4.74 o 
   0   0   6      279.42      294.47      5.55 o 
   1   0   6      353.44      356.46      4.69 o 
   2   0   6     1443.09     1549.28     14.20 o 
   3   0   6     1815.53     1870.32     16.35 o 
   4   0   6        5.77        2.22      1.23 o 
   5   0   6     1837.88     1880.28     22.11 o 
   6   0   6        0.00       -1.57      2.02 o 
   7   0   6        2.80        0.19      2.51 o 
   8   0   6        1.26       -0.63      2.82 o 
   9   0   6       47.42       38.31      5.34 o 
  -9   1   6       18.90       19.20      4.06 o 
  -8   1   6       18.19       17.22      3.82 o 
  -7   1   6      243.28      244.49      8.55 o 
  -6   1   6      159.71      146.73      6.28 o 
  -5   1   6      198.93      189.28      7.93 o 
  -4   1   6      343.54      344.39      5.85 o 
  -3   1   6     1451.62     1423.49     15.20 o 
  -2   1   6      101.07      106.14      2.30 o 
  -1   1   6     1053.16     1002.18      8.18 o 
   0   1   6        2.53        5.66      1.23 o 
   1   1   6     1053.05      987.07      8.54 o 
   2   1   6      101.91      108.08      3.15 o 
   3   1   6     1440.33     1449.66     14.05 o 
   4   1   6      345.06      317.89      6.10 o 
   5   1   6      206.47      210.24      5.33 o 
   6   1   6      156.80      149.47      4.87 o 
   7   1   6      240.00      228.98      8.40 o 
   8   1   6       18.17       16.83      3.81 o 
   9   1   6       18.62       17.98      6.59 o 
  -9   2   6       48.77       59.46      9.18 o 
  -8   2   6       19.65       14.11      3.52 o 
  -7   2   6      941.86      937.69     41.96 o 
  -6   2   6       35.10       27.77      3.76 o 
  -5   2   6      132.74      116.78      5.32 o 
  -4   2   6      262.31      274.64      7.39 o 
  -3   2   6      866.38      901.17      9.39 o 
  -2   2   6       88.41       97.47      2.74 o 
  -1   2   6     2209.70     2324.59     22.86 o 
   0   2   6      547.81      560.34      6.11 o 
   1   2   6     2221.11     2386.48     17.65 o 
   2   2   6       92.51       96.20      2.70 o 
   3   2   6      847.17      884.47     10.19 o 
   4   2   6      258.30      271.99      5.13 o 
   5   2   6      141.59      134.94      3.92 o 
   6   2   6       36.08       34.39      2.82 o 
   7   2   6      930.00      927.18     14.15 o 
   8   2   6       19.36       11.23      2.94 o 
   9   2   6       49.22       65.97      6.79 o 
  -8   3   6       28.74       26.59      4.33 o 
  -7   3   6       29.46       31.82      4.11 o 
  -6   3   6       10.88        8.80      2.69 o 
  -5   3   6      314.43      310.80      8.50 o 
  -4   3   6       19.66       15.49      2.71 o 
  -3   3   6       15.29       17.96      3.36 o 
  -2   3   6       55.01       56.32      3.36 o 
  -1   3   6     2490.56     2467.41     19.48 o 
   0   3   6       78.72       77.57      1.90 o 
   1   3   6     2495.76     2481.11     17.02 o 
   2   3   6       53.62       53.08      2.18 o 
   3   3   6       11.72       16.09      1.72 o 
   4   3   6       20.29       17.87      1.92 o 
   5   3   6      317.83      309.58      6.09 o 
   6   3   6       11.18        7.30      1.91 o 
   7   3   6       28.57       26.42      2.94 o 
   8   3   6       28.81       26.89      3.68 o 
  -8   4   6       10.95       15.65      4.08 o 
  -7   4   6       56.28       65.78      5.31 o 
  -6   4   6      135.72      123.49      8.65 o 
  -5   4   6      341.92      341.00      9.12 o 
  -4   4   6      193.84      190.24      6.55 o 
  -3   4   6      196.25      177.48      6.00 o 
  -2   4   6      456.05      469.31      9.58 o 
  -1   4   6        5.76        8.16      2.17 o 
   0   4   6      997.79     1087.96     10.06 o 
   1   4   6        5.63        4.42      1.06 o 
   2   4   6      457.13      471.39      6.46 o 
   3   4   6      194.20      180.54      4.24 o 
   4   4   6      190.28      183.63      4.61 o 
   5   4   6      349.02      351.75      6.75 o 
   6   4   6      134.07      119.37      5.70 o 
   7   4   6       53.68       58.90      3.94 o 
   8   4   6       10.50        6.37      5.10 o 
  -7   5   6       47.63       52.48      5.62 o 
  -6   5   6       72.42       67.81      7.26 o 
  -5   5   6       29.69       28.39      3.59 o 
  -4   5   6      109.42      108.80      5.28 o 
  -3   5   6      822.53      802.58     13.90 o 
  -2   5   6       90.98       97.39      4.74 o 
  -1   5   6      194.09      199.75      4.84 o 
   0   5   6        0.91        1.75      1.14 o 
   1   5   6      180.96      184.68      4.78 o 
   2   5   6       89.66       89.70      3.04 o 
   3   5   6      809.50      776.99     12.11 o 
   4   5   6      109.24      111.75      3.88 o 
   5   5   6       27.92       25.20      2.59 o 
   6   5   6       71.39       65.20      3.89 o 
   7   5   6       47.24       51.66      3.90 o 
  -7   6   6       12.94       11.49      3.93 o 
  -6   6   6       65.60       66.67      8.52 o 
  -5   6   6       36.91       38.10      6.47 o 
  -4   6   6        2.63        1.72      2.37 o 
  -3   6   6      117.35      120.39      5.71 o 
  -2   6   6       69.72       62.03      4.22 o 
  -1   6   6        4.91        2.89      2.07 o 
   0   6   6       16.65       11.99      2.08 o 
   1   6   6        5.20        3.07      1.44 o 
   2   6   6       71.95       72.41      3.60 o 
   3   6   6      116.75      119.58      6.16 o 
   4   6   6        2.91       -0.34      1.69 o 
   5   6   6       35.89       32.38      3.06 o 
   6   6   6       66.43       72.42      4.41 o 
   7   6   6       13.12       17.60      2.89 o 
  -6   7   6       20.15       19.41      5.90 o 
  -5   7   6       62.77       80.60      9.29 o 
  -4   7   6       43.27       43.17      7.00 o 
  -3   7   6       23.89       20.89      3.70 o 
  -2   7   6      145.52      147.57      6.48 o 
  -1   7   6      259.11      252.62      8.35 o 
   0   7   6       64.72       64.82      3.86 o 
   1   7   6      263.36      254.88      6.73 o 
   2   7   6      142.81      144.55      5.55 o 
   3   7   6       26.23       24.99      3.14 o 
   4   7   6       42.17       28.73      3.47 o 
   5   7   6       63.16       65.20      4.89 o 
   6   7   6       20.69       17.51      3.43 o 
  -5   8   6       69.09       81.43      8.52 o 
  -4   8   6       38.13       49.89      7.48 o 
  -3   8   6       28.67       28.30      4.44 o 
  -2   8   6       52.63       48.11     10.37 o 
  -1   8   6       65.67       69.21      5.77 o 
   0   8   6      126.70      125.09      6.46 o 
   1   8   6       65.61       67.65      4.10 o 
   2   8   6       51.40       54.21      8.69 o 
   3   8   6       30.20       29.78      3.40 o 
   4   8   6       39.65       43.66      7.63 o 
   5   8   6       66.99       71.65      5.27 o 
  -3   9   6       55.36       64.47      8.57 o 
  -2   9   6        3.68       -1.09      4.07 o 
  -1   9   6       37.26       52.95      5.47 o 
   0   9   6        3.74        3.87      2.88 o 
   1   9   6       37.32       43.17      6.05 o 
   2   9   6        4.05        0.03      2.18 o 
   3   9   6       55.32       62.95      6.24 o 
   1   0   7        1.84        0.16      0.76 o 
   2   0   7      377.35      377.54      5.86 o 
   3   0   7      135.81      147.13      3.99 o 
   4   0   7      873.61      942.75     12.63 o 
   5   0   7      511.09      508.36      8.32 o 
   6   0   7     1098.74     1134.26     21.32 o 
   7   0   7       24.57       26.41      4.17 o 
   8   0   7      213.47      211.63      8.81 o 
   9   0   7        6.62        5.11      3.58 o 
  -8   1   7       32.90       28.41      4.32 o 
  -7   1   7       64.50       69.04      5.26 o 
  -6   1   7      192.13      181.42      8.04 o 
  -5   1   7      186.78      189.60      6.79 o 
  -4   1   7      354.65      372.25      6.39 o 
  -3   1   7       51.13       57.76      3.61 o 
  -2   1   7      791.65      802.28      7.51 o 
  -1   1   7      118.32      112.55      3.49 o 
   0   1   7     1926.22     1839.65     13.32 o 
   1   1   7      119.45      118.70      2.81 o 
   2   1   7      765.18      775.47      9.35 o 
   3   1   7       51.19       61.68      2.81 o 
   4   1   7      369.94      377.11      6.92 o 
   5   1   7      186.74      185.83      5.18 o 
   6   1   7      190.86      183.64      5.55 o 
   7   1   7       64.67       63.60      7.81 o 
   8   1   7       33.20       27.14      4.41 o 
  -8   2   7       70.54       65.12     13.79 o 
  -7   2   7        4.93        2.13      2.68 o 
  -6   2   7      390.28      404.05     10.66 o 
  -5   2   7       30.62       27.72      3.49 o 
  -4   2   7      193.66      186.47      6.40 o 
  -3   2   7       65.20       59.09      3.10 o 
  -2   2   7      184.79      186.29      2.89 o 
  -1   2   7       23.70       26.05      1.87 o 
   0   2   7      644.11      678.48      7.24 o 
   1   2   7       23.65       23.28      2.26 o 
   2   2   7      181.33      182.00      4.34 o 
   3   2   7       65.61       63.93      2.53 o 
   4   2   7      190.17      177.17      4.27 o 
   5   2   7       30.92       27.74      2.46 o 
   6   2   7      405.95      410.49      7.39 o 
   7   2   7        4.61        3.83      2.89 o 
   8   2   7       68.49       79.38     10.05 o 
  -8   3   7       57.72       63.05      8.72 o 
  -7   3   7       60.91       64.63      5.70 o 
  -6   3   7      126.66      119.20      5.93 o 
  -5   3   7       57.84       60.82      5.02 o 
  -4   3   7      721.42      740.22     18.06 o 
  -3   3   7       85.70       88.83      4.45 o 
  -2   3   7      257.86      250.46      4.73 o 
  -1   3   7      528.60      549.24      7.53 o 
   0   3   7       10.04       10.92      1.26 o 
   1   3   7      530.74      553.18      5.98 o 
   2   3   7      256.88      251.26      4.62 o 
   3   3   7       86.77       88.24      3.03 o 
   4   3   7      729.69      749.01      9.40 o 
   5   3   7       57.23       53.10      3.04 o 
   6   3   7      124.60      121.28      4.25 o 
   7   3   7       60.75       62.13      4.45 o 
   8   3   7       57.80       60.66      5.03 o 
  -8   4   7       92.94      102.17      6.66 o 
  -7   4   7      119.25      130.12      7.20 o 
  -6   4   7       72.16       70.30      5.01 o 
  -5   4   7       95.75       89.79      5.20 o 
  -4   4   7      522.40      538.27     11.56 o 
  -3   4   7       68.54       64.06      4.02 o 
  -2   4   7       25.73       23.98      2.96 o 
  -1   4   7      378.51      399.58      6.56 o 
   0   4   7        8.41       10.28      1.49 o 
   1   4   7      376.97      395.70      5.14 o 
   2   4   7       24.83       24.75      2.40 o 
   3   4   7       67.90       59.08      2.74 o 
   4   4   7      519.53      539.01      8.13 o 
   5   4   7       97.69       90.62      3.66 o 
   6   4   7       72.15       73.20      3.56 o 
   7   4   7      120.52      127.48      4.79 o 
   8   4   7       93.46      104.27      5.58 o 
  -7   5   7       18.42       23.19      6.71 o 
  -6   5   7        1.77        1.11      2.44 o 
  -5   5   7      138.49      134.42      7.80 o 
  -4   5   7      295.92      279.36     12.92 o 
  -3   5   7       27.17       25.32      5.48 o 
  -2   5   7      362.45      387.30      9.58 o 
  -1   5   7       35.06       32.67      2.66 o 
   0   5   7      678.09      653.50      8.68 o 
   1   5   7       33.28       34.73      2.85 o 
   2   5   7      366.30      369.68      6.08 o 
   3   5   7       28.13       29.16      4.06 o 
   4   5   7      305.29      288.96      6.17 o 
   5   5   7      139.20      138.34      4.59 o 
   6   5   7        2.23        0.39      1.76 o 
   7   5   7       18.67       20.60      3.07 o 
  -7   6   7       29.22       27.00      6.69 o 
  -6   6   7       53.40       64.05      8.53 o 
  -5   6   7       41.95       52.02      6.81 o 
  -4   6   7       78.90       81.39      5.21 o 
  -3   6   7      117.93      110.17      5.75 o 
  -2   6   7       29.80       21.52      3.45 o 
  -1   6   7      122.59      118.06      5.74 o 
   0   6   7      114.91      110.91      4.27 o 
   1   6   7      122.09      123.96      3.89 o 
   2   6   7       29.24       27.98      2.98 o 
   3   6   7      116.28      121.02      4.89 o 
   4   6   7       79.27       73.49      3.54 o 
   5   6   7       41.96       45.19      4.28 o 
   6   6   7       54.37       58.50      4.13 o 
   7   6   7       30.28       30.09      3.52 o 
  -6   7   7        1.57       -3.63      4.00 o 
  -5   7   7        2.09        1.62      3.91 o 
  -4   7   7      152.63      158.24      7.26 o 
  -3   7   7      151.72      162.56      7.62 o 
  -2   7   7      192.18      192.67      7.71 o 
  -1   7   7       85.08       74.57      4.99 o 
   0   7   7       19.24       28.12      6.66 o 
   1   7   7       86.82       83.01      5.97 o 
   2   7   7      192.68      191.15      5.92 o 
   3   7   7      153.74      173.15      9.32 o 
   4   7   7      148.89      144.41      5.78 o 
   5   7   7        2.14        0.65      2.25 o 
   6   7   7        1.49        1.36      2.17 o 
  -4   8   7      139.30      145.27     10.99 o 
  -3   8   7       57.81       64.68      9.93 o 
  -2   8   7       17.11        9.99      3.47 o 
  -1   8   7       31.07       27.91      4.15 o 
   0   8   7        4.67        3.52      2.68 o 
   1   8   7       30.77       29.52      5.77 o 
   2   8   7       17.65       10.44      2.68 o 
   3   8   7       59.28       56.84      5.86 o 
   4   8   7      139.92      156.34      6.90 o 
  -3   9   7       26.57       32.37      7.04 o 
  -2   9   7       70.47       61.56      6.06 o 
  -1   9   7       67.38       71.64     11.98 o 
   0   9   7       71.80       74.44      6.31 o 
   1   9   7       66.61       65.93      9.58 o 
   2   9   7       71.46       72.87      5.09 o 
   3   9   7       26.89       31.79      7.06 o 
   0   0   8      402.91      456.52      8.16 o 
   1   0   8     1324.98     1348.06     11.23 o 
   2   0   8       20.63       19.48      1.59 o 
   3   0   8      216.56      200.42      4.86 o 
   4   0   8      187.69      184.22      4.91 o 
   5   0   8        0.09       -1.59      1.87 o 
   6   0   8      192.28      177.68      8.71 o 
   7   0   8      435.76      447.98     15.13 o 
   8   0   8        2.52       -2.86      2.67 o 
  -8   1   8       66.74       74.37      6.52 o 
  -7   1   8       22.17       26.63      4.19 o 
  -6   1   8       34.82       28.38      4.05 o 
  -5   1   8      284.50      278.09     10.28 o 
  -4   1   8      268.39      286.22      8.24 o 
  -3   1   8      260.96      246.65      8.26 o 
  -2   1   8      263.60      269.79      4.24 o 
  -1   1   8     1075.58     1095.01     10.52 o 
   0   1   8       13.12       12.64      1.34 o 
   1   1   8     1091.42     1065.75     16.17 o 
   2   1   8      262.71      274.82      4.70 o 
   3   1   8      250.81      234.23      5.37 o 
   4   1   8      269.43      286.27      6.27 o 
   5   1   8      282.60      279.79      6.55 o 
   6   1   8       34.31       32.20      4.22 o 
   7   1   8       22.65       22.37      4.06 o 
   8   1   8       66.35       84.93      9.39 o 
  -8   2   8        2.04        5.82      3.17 o 
  -7   2   8       67.42       65.19      7.76 o 
  -6   2   8       22.05       18.11      3.47 o 
  -5   2   8      832.79      829.21     15.14 o 
  -4   2   8      224.47      209.57      7.16 o 
  -3   2   8      346.20      352.14      8.74 o 
  -2   2   8       20.49       20.84      2.96 o 
  -1   2   8       68.72       63.27      2.06 o 
   0   2   8      192.25      205.51      3.76 o 
   1   2   8       69.17       60.72      2.28 o 
   2   2   8       20.98       20.46      2.13 o 
   3   2   8      353.49      357.58      6.82 o 
   4   2   8      224.75      212.73      5.60 o 
   5   2   8      828.77      846.20     21.60 o 
   6   2   8       22.05       21.93      3.75 o 
   7   2   8       64.82       77.09      6.33 o 
   8   2   8        1.91       -1.95      5.86 o 
  -8   3   8        0.89       -1.65      2.72 o 
  -7   3   8       11.37       11.58      3.31 o 
  -6   3   8       23.99       24.58      3.76 o 
  -5   3   8       34.32       30.95      4.04 o 
  -4   3   8       16.23       13.97      2.99 o 
  -3   3   8      616.81      621.41     12.12 o 
  -2   3   8        9.75        6.56      2.12 o 
  -1   3   8      747.00      765.08      9.63 o 
   0   3   8      212.47      231.37      5.16 o 
   1   3   8      741.42      744.07      9.64 o 
   2   3   8        9.28        6.13      2.02 o 
   3   3   8      612.20      613.75      8.20 o 
   4   3   8       15.64       11.41      1.95 o 
   5   3   8       31.28       25.49      2.52 o 
   6   3   8       23.42       21.78      2.64 o 
   7   3   8       10.67       10.67      2.39 o 
   8   3   8        0.79       -1.59      2.98 o 
  -7   4   8      192.59      184.32     10.50 o 
  -6   4   8       69.09       66.13      5.17 o 
  -5   4   8       10.28        6.59      3.16 o 
  -4   4   8      106.08       98.90      5.40 o 
  -3   4   8       10.90        6.98      2.48 o 
  -2   4   8        4.13        2.80      2.08 o 
  -1   4   8      108.48      118.70      5.27 o 
   0   4   8       28.13       28.97      2.95 o 
   1   4   8      110.35      117.00      3.51 o 
   2   4   8        4.41        1.43      1.25 o 
   3   4   8       10.06        5.01      1.60 o 
   4   4   8      105.58       99.78      3.74 o 
   5   4   8        9.91        7.55      1.94 o 
   6   4   8       68.02       67.86      3.77 o 
   7   4   8      188.92      191.51      5.92 o 
  -7   5   8        2.99        2.99      4.46 o 
  -6   5   8       59.47       63.10      5.72 o 
  -5   5   8       50.02       54.21      5.11 o 
  -4   5   8      310.42      313.65      9.39 o 
  -3   5   8      165.00      162.99      7.89 o 
  -2   5   8       62.06       57.19      4.48 o 
  -1   5   8      333.97      342.06      9.31 o 
   0   5   8      312.08      311.60      5.63 o 
   1   5   8      333.08      335.40      6.10 o 
   2   5   8       61.70       55.82      3.40 o 
   3   5   8      163.26      168.96      4.63 o 
   4   5   8      308.83      305.36      6.46 o 
   5   5   8       48.70       51.60      3.55 o 
   6   5   8       59.61       57.18      3.95 o 
   7   5   8        2.90        3.76      2.22 o 
  -6   6   8       70.66       86.17     10.47 o 
  -5   6   8      140.80      135.61      6.77 o 
  -4   6   8       14.62       10.61      6.61 o 
  -3   6   8      385.67      371.38     11.75 o 
  -2   6   8       12.76        6.51      2.70 o 
  -1   6   8       89.67       84.11      6.94 o 
   0   6   8        5.32        2.17      2.90 o 
   1   6   8       89.24       85.88      4.05 o 
   2   6   8       12.96       15.33      4.04 o 
   3   6   8      386.22      388.29      8.57 o 
   4   6   8       15.37       19.37      3.08 o 
   5   6   8      142.22      140.28      4.90 o 
   6   6   8       69.03       74.56      4.37 o 
  -5   7   8       19.45       19.91      6.82 o 
  -4   7   8      148.98      147.22      7.27 o 
  -3   7   8      238.48      231.77     18.44 o 
  -2   7   8       12.95       11.40      3.27 o 
  -1   7   8       55.17       57.28      5.27 o 
   0   7   8       49.44       38.36      4.58 o 
   1   7   8       58.99       68.03      4.34 o 
   2   7   8       13.73       14.67      2.36 o 
   3   7   8      235.08      228.95      6.97 o 
   4   7   8      146.91      141.05      7.03 o 
   5   7   8       20.03       22.34      3.54 o 
  -4   8   8       14.22        9.46      5.18 o 
  -3   8   8        9.94        7.14      3.37 o 
  -2   8   8        2.49        0.45      2.86 o 
  -1   8   8       11.44       11.12      3.41 o 
   0   8   8        8.57        5.48      3.00 o 
   1   8   8       11.57       16.04      3.87 o 
   2   8   8        2.33        0.98      2.10 o 
   3   8   8        9.23        9.13      4.09 o 
   4   8   8       14.55       13.37      3.24 o 
  -1   9   8       47.62       52.55      5.78 o 
   0   9   8       28.01       20.08      4.28 o 
   1   9   8       47.19       59.41      9.17 o 
   1   0   9       33.75       36.45      2.22 o 
   2   0   9       71.53       68.42      2.47 o 
   3   0   9       10.08        7.64      1.70 o 
   4   0   9      344.56      356.38      7.11 o 
   5   0   9      139.47      120.38      5.97 o 
   6   0   9       29.78       33.53      9.57 o 
   7   0   9        4.57        2.20      3.41 o 
   8   0   9       98.00      101.30      6.61 o 
  -8   1   9        1.99        2.76      3.13 o 
  -7   1   9        1.48       -3.41      2.28 o 
  -6   1   9       55.12       60.07      5.40 o 
  -5   1   9       91.13       94.86      5.81 o 
  -4   1   9      340.16      331.86      9.11 o 
  -3   1   9       50.06       46.93      4.97 o 
  -2   1   9      366.03      352.53      6.48 o 
  -1   1   9       65.15       57.71      2.25 o 
   0   1   9      519.02      515.92      6.51 o 
   1   1   9       64.38       56.28      2.27 o 
   2   1   9      376.96      366.52      5.73 o 
   3   1   9       49.48       49.18      3.07 o 
   4   1   9      345.67      349.77      7.23 o 
   5   1   9       93.88       92.63      6.11 o 
   6   1   9       52.47       49.45      5.02 o 
   7   1   9        1.80       -1.14      4.29 o 
   8   1   9        1.88       -1.22      2.89 o 
  -8   2   9      116.86      144.17     19.24 o 
  -7   2   9       10.18        9.03      3.25 o 
  -6   2   9       98.75       96.08     11.23 o 
  -5   2   9      263.07      247.16      9.84 o 
  -4   2   9       85.99       84.13      5.04 o 
  -3   2   9      187.40      169.90     11.06 o 
  -2   2   9       18.50       19.17      2.13 o 
  -1   2   9      348.29      347.54      8.46 o 
   0   2   9        3.51        3.93      1.16 o 
   1   2   9      346.69      336.52      5.62 o 
   2   2   9       19.99       19.81      1.89 o 
   3   2   9      185.11      178.85      5.02 o 
   4   2   9       81.95       81.22      3.77 o 
   5   2   9      265.16      254.67      6.69 o 
   6   2   9       98.24       96.69      4.45 o 
   7   2   9       10.31        6.59      3.25 o 
   8   2   9      116.67      142.68     11.79 o 
  -7   3   9        4.51        1.71      2.76 o 
  -6   3   9       69.58       57.73      5.36 o 
  -5   3   9      177.41      154.04      6.83 o 
  -4   3   9      385.54      386.61     10.34 o 
  -3   3   9      301.86      300.17      9.10 o 
  -2   3   9       12.67        9.69      2.46 o 
  -1   3   9       67.35       63.87      2.99 o 
   0   3   9      392.79      407.00      7.30 o 
   1   3   9       65.66       60.23      3.05 o 
   2   3   9       14.86       14.27      1.80 o 
   3   3   9      299.32      295.42      6.60 o 
   4   3   9      393.74      409.63      8.27 o 
   5   3   9      180.04      169.53      5.68 o 
   6   3   9       69.86       68.52      4.15 o 
   7   3   9        4.92        1.24      2.92 o 
  -7   4   9        3.40        2.70      3.23 o 
  -6   4   9       76.33       85.50      5.61 o 
  -5   4   9       60.63       64.87      5.48 o 
  -4   4   9      113.60      114.24      5.96 o 
  -3   4   9      407.28      399.26     11.66 o 
  -2   4   9      121.70      108.35      5.39 o 
  -1   4   9      210.05      214.68     11.78 o 
   0   4   9      716.76      717.67     21.42 o 
   1   4   9      205.14      207.84      5.60 o 
   2   4   9      121.02      121.74      3.91 o 
   3   4   9      410.95      406.95      6.98 o 
   4   4   9      116.12      116.73      4.08 o 
   5   4   9       60.30       65.81      3.88 o 
   6   4   9       79.55       86.59      4.35 o 
   7   4   9        3.38        0.34      2.04 o 
  -6   5   9      113.27      114.85      6.54 o 
  -5   5   9        7.15        7.29      3.05 o 
  -4   5   9       22.16       18.68      3.66 o 
  -3   5   9      143.97      155.17      6.76 o 
  -2   5   9      448.72      446.82     11.24 o 
  -1   5   9      587.42      559.25     13.86 o 
   0   5   9       32.03       31.34      3.92 o 
   1   5   9      593.51      575.83     14.86 o 
   2   5   9      449.27      454.05      8.75 o 
   3   5   9      144.46      156.25      5.51 o 
   4   5   9       20.04       17.25      2.87 o 
   5   5   9        6.83        6.67      2.94 o 
   6   5   9      113.08      121.10      4.85 o 
  -6   6   9       50.34       48.35      8.75 o 
  -5   6   9       45.71       49.76     12.51 o 
  -4   6   9       34.42       26.95      6.81 o 
  -3   6   9       52.09       48.47      5.08 o 
  -2   6   9        4.11        3.27      3.13 o 
  -1   6   9      420.02      416.27     11.26 o 
   0   6   9       69.59       74.77      5.10 o 
   1   6   9      419.73      427.54      9.01 o 
   2   6   9        4.42        2.31      1.80 o 
   3   6   9       53.78       51.19      4.09 o 
   4   6   9       32.50       21.65      3.19 o 
   5   6   9       45.35       48.64      4.42 o 
   6   6   9       50.32       64.43      5.13 o 
  -5   7   9       37.63       27.59      7.13 o 
  -4   7   9       40.00       32.06      4.61 o 
  -3   7   9       23.14       26.35      4.44 o 
  -2   7   9      123.39      122.36     10.53 o 
  -1   7   9      109.20      112.45      6.43 o 
   0   7   9      140.17      139.30      7.09 o 
   1   7   9      107.91      107.04      4.91 o 
   2   7   9      123.69      127.18      5.45 o 
   3   7   9       24.30       22.09      3.29 o 
   4   7   9       42.52       46.85      4.30 o 
   5   7   9       37.38       45.71      5.55 o 
  -3   8   9       42.93       46.90      7.47 o 
  -2   8   9       11.86        6.35      3.18 o 
  -1   8   9       47.33       57.09      5.95 o 
   0   8   9        0.77       -1.72      2.72 o 
   1   8   9       48.32       47.14      5.38 o 
   2   8   9       11.46        6.16      2.60 o 
   3   8   9       41.84       53.91      4.68 o 
   0   0  10       79.73       93.13      4.25 o 
   1   0  10       61.84       56.73      2.43 o 
   2   0  10      445.41      432.45      6.36 o 
   3   0  10      216.50      227.62      6.16 o 
   4   0  10       17.90       17.84      4.03 o 
   5   0  10      443.11      426.26     14.30 o 
   6   0  10        0.39       -0.81      2.55 o 
   7   0  10        9.09        5.94      3.32 o 
  -7   1  10        4.14        0.76      2.81 o 
  -6   1  10       36.23       35.68      6.43 o 
  -5   1  10       86.47       81.08      9.86 o 
  -4   1  10      186.33      174.77      6.91 o 
  -3   1  10      176.32      171.00      6.61 o 
  -2   1  10       18.17       15.94      2.08 o 
  -1   1  10      260.18      242.16      5.58 o 
   0   1  10      439.85      448.86      6.36 o 
   1   1  10      254.61      242.43      4.78 o 
   2   1  10       18.26       18.78      2.25 o 
   3   1  10      175.54      167.11      4.23 o 
   4   1  10      183.56      175.51      5.34 o 
   5   1  10       86.06       91.21      5.47 o 
   6   1  10       37.07       31.00      4.43 o 
   7   1  10        4.50        0.04      2.78 o 
  -7   2  10       65.63       69.79      6.44 o 
  -6   2  10      100.69       99.34      8.15 o 
  -5   2  10       64.12       65.85      5.58 o 
  -4   2  10       39.84       33.33      4.17 o 
  -3   2  10       22.33       16.48      4.77 o 
  -2   2  10       20.36       24.82      3.98 o 
  -1   2  10      244.04      247.37      7.43 o 
   0   2  10      317.41      296.86      6.30 o 
   1   2  10      243.85      232.02      4.67 o 
   2   2  10       19.09       20.21      2.03 o 
   3   2  10       20.50       20.05      2.51 o 
   4   2  10       39.56       35.77      3.26 o 
   5   2  10       67.86       66.91      3.74 o 
   6   2  10       99.95       94.41      5.95 o 
   7   2  10       65.18       76.20      7.97 o 
  -7   3  10       42.08       39.39      5.52 o 
  -6   3  10       78.67       78.28      6.02 o 
  -5   3  10        8.03       11.02      3.18 o 
  -4   3  10      154.44      133.96      6.47 o 
  -3   3  10      247.90      233.67      8.05 o 
  -2   3  10      194.76      174.58     12.01 o 
  -1   3  10      519.57      520.28      8.53 o 
   0   3  10      293.87      290.40      6.36 o 
   1   3  10      511.38      518.46     11.89 o 
   2   3  10      192.32      187.28      9.75 o 
   3   3  10      241.85      236.71      6.46 o 
   4   3  10      156.37      138.07      5.07 o 
   5   3  10        7.44       10.29      3.55 o 
   6   3  10       77.19       73.03      4.66 o 
   7   3  10       41.28       33.60     11.12 o 
  -6   4  10       11.26       10.13      3.43 o 
  -5   4  10      162.64      158.56      8.80 o 
  -4   4  10       27.68       21.41      3.77 o 
  -3   4  10      139.99      147.49      6.74 o 
  -2   4  10       59.57       60.03      5.80 o 
  -1   4  10      137.04      133.38      6.11 o 
   0   4  10      124.67      119.17      4.42 o 
   1   4  10      138.72      138.82      4.83 o 
   2   4  10       57.14       52.84      3.65 o 
   3   4  10      137.22      140.81      7.79 o 
   4   4  10       26.84       25.65      4.12 o 
   5   4  10      164.35      167.15      5.97 o 
   6   4  10       11.85        7.31      2.74 o 
  -6   5  10        0.01        2.00      2.87 o 
  -5   5  10        4.15        5.08      2.98 o 
  -4   5  10       87.10       76.72      5.74 o 
  -3   5  10      146.36      140.84      6.80 o 
  -2   5  10      172.28      161.92      8.41 o 
  -1   5  10      232.27      260.11      8.82 o 
   0   5  10      153.12      152.18      6.84 o 
   1   5  10      234.04      240.03      9.48 o 
   2   5  10      169.09      160.54      4.80 o 
   3   5  10      148.02      147.93      4.80 o 
   4   5  10       87.85       88.79      4.56 o 
   5   5  10        4.93        2.47      2.31 o 
   6   5  10        0.01       -3.01      2.01 o 
  -5   6  10        7.36        7.26      3.27 o 
  -4   6  10       44.22       54.03      5.65 o 
  -3   6  10      106.09      111.23      6.33 o 
  -2   6  10       10.45       11.25      3.27 o 
  -1   6  10       11.34        7.28      3.01 o 
   0   6  10      147.17      132.54      7.52 o 
   1   6  10       11.36       10.26      3.68 o 
   2   6  10        9.81       14.05      2.45 o 
   3   6  10      106.51      113.39      4.51 o 
   4   6  10       42.96       49.35      4.48 o 
   5   6  10        6.53        3.83      2.77 o 
  -4   7  10       21.75       25.37      4.67 o 
  -3   7  10       29.94       29.66      6.39 o 
  -2   7  10       38.69       33.17      4.72 o 
  -1   7  10       45.91       49.27      5.47 o 
   0   7  10      309.98      304.19     15.80 o 
   1   7  10       46.06       45.64      5.24 o 
   2   7  10       39.83       38.58      4.02 o 
   3   7  10       28.85       30.84      3.32 o 
   4   7  10       20.70       21.76      3.58 o 
  -2   8  10       28.23       25.24      4.69 o 
  -1   8  10        3.88       -1.08      2.96 o 
   0   8  10       40.25       49.79      6.31 o 
   1   8  10        3.71       -1.19      4.72 o 
   2   8  10       29.46       29.11      4.85 o 
   1   0  11      883.42      895.33     10.30 o 
   2   0  11      118.22      123.33      4.36 o 
   3   0  11        2.52        1.39      1.75 o 
   4   0  11       10.00        5.31      2.74 o 
   5   0  11       38.07       35.60      4.49 o 
   6   0  11       50.59       63.32      5.87 o 
   7   0  11        8.64        3.27      3.26 o 
  -7   1  11      108.09      114.59      6.93 o 
  -6   1  11       72.95       84.73      5.82 o 
  -5   1  11      106.07      111.42      6.16 o 
  -4   1  11      121.91      116.34     10.66 o 
  -3   1  11       89.02       90.59      7.22 o 
  -2   1  11       33.43       30.21      2.86 o 
  -1   1  11       91.01       94.09      3.79 o 
   0   1  11      561.33      560.40      9.01 o 
   1   1  11       89.77       88.14      3.15 o 
   2   1  11       30.10       25.12      2.68 o 
   3   1  11       85.78       92.22      4.15 o 
   4   1  11      123.63      118.61      4.64 o 
   5   1  11      110.63       98.20      5.76 o 
   6   1  11       74.23       84.94      5.84 o 
   7   1  11      109.60      112.47      6.93 o 
  -7   2  11       20.72       19.14      4.40 o 
  -6   2  11       39.87       40.05      4.95 o 
  -5   2  11       42.75       35.22      4.77 o 
  -4   2  11       84.09       71.02      5.44 o 
  -3   2  11      231.58      235.16      8.17 o 
  -2   2  11      168.92      160.85      6.56 o 
  -1   2  11       63.62       62.08      3.27 o 
   0   2  11      276.83      268.16     10.52 o 
   1   2  11       59.19       60.41      3.19 o 
   2   2  11      166.52      161.59      4.60 o 
   3   2  11      235.22      242.50      6.92 o 
   4   2  11       85.81       80.31      4.11 o 
   5   2  11       43.37       41.30      3.78 o 
   6   2  11       40.12       36.80      4.91 o 
   7   2  11       20.44       20.73      4.47 o 
  -6   3  11        0.50       -1.49      2.45 o 
  -5   3  11      167.97      179.50      7.97 o 
  -4   3  11       76.06       69.36      5.35 o 
  -3   3  11      231.64      233.31      9.11 o 
  -2   3  11       91.60       94.79      5.34 o 
  -1   3  11      177.20      169.46      6.76 o 
   0   3  11      123.30      118.87      4.46 o 
   1   3  11      178.31      178.06      5.43 o 
   2   3  11       95.48       97.16      4.65 o 
   3   3  11      233.54      256.72      7.15 o 
   4   3  11       78.21       75.63      4.03 o 
   5   3  11      166.45      168.21      6.00 o 
   6   3  11        0.52       -1.79      2.05 o 
  -6   4  11        4.58        2.51      3.01 o 
  -5   4  11       17.68       20.13      4.17 o 
  -4   4  11       10.66        6.33      3.12 o 
  -3   4  11      148.38      154.39      7.16 o 
  -2   4  11       40.93       40.45      4.52 o 
  -1   4  11      153.19      149.58      6.70 o 
   0   4  11       57.96       60.01      5.11 o 
   1   4  11      154.18      154.17      5.25 o 
   2   4  11       41.07       41.50      3.62 o 
   3   4  11      152.82      156.47      5.66 o 
   4   4  11        9.74       10.73      3.29 o 
   5   4  11       16.91       18.12      3.80 o 
   6   4  11        5.12        1.06      2.32 o 
  -5   5  11       68.55       67.05     16.29 o 
  -4   5  11       10.19       10.40      3.32 o 
  -3   5  11       24.77       20.80      5.24 o 
  -2   5  11      130.63      124.17      6.57 o 
  -1   5  11      155.86      142.88      6.84 o 
   0   5  11       96.78       92.84      5.67 o 
   1   5  11      153.73      142.62      6.87 o 
   2   5  11      128.06      131.89      5.72 o 
   3   5  11       25.40       26.11      3.41 o 
   4   5  11       10.64       14.82      3.69 o 
   5   5  11       68.73       71.08      6.28 o 
  -4   6  11       66.06       67.20      6.28 o 
  -3   6  11       42.70       45.37      5.30 o 
  -2   6  11        1.67       -1.12      2.84 o 
  -1   6  11      134.88      139.88      7.20 o 
   0   6  11      104.87       94.07      6.02 o 
   1   6  11      134.16      152.56     10.25 o 
   2   6  11        1.60        1.29      2.72 o 
   3   6  11       42.76       44.12      3.60 o 
   4   6  11       66.87       68.82      5.45 o 
  -3   7  11       41.45       43.54      5.39 o 
  -2   7  11       90.12      105.99      8.06 o 
  -1   7  11        5.88        5.30      3.21 o 
   0   7  11        1.31        1.16      2.89 o 
   1   7  11        6.36        4.06      4.70 o 
   2   7  11       90.90       90.79      5.01 o 
   3   7  11       41.76       51.31      4.68 o 
   0   0  12       62.93       56.79      4.22 o 
   1   0  12      492.56      510.25      8.94 o 
   2   0  12       90.81       86.45      4.00 o 
   3   0  12       55.77       52.98      3.53 o 
   4   0  12       31.31       29.44      7.23 o 
   5   0  12       12.57       11.34      3.36 o 
   6   0  12      310.92      315.87     10.80 o 
  -6   1  12      140.24      133.11      7.27 o 
  -5   1  12       72.34       70.12      8.52 o 
  -4   1  12       46.04       38.49      4.70 o 
  -3   1  12        4.43        4.01      2.65 o 
  -2   1  12      100.55      102.62      4.29 o 
  -1   1  12      190.65      193.96      5.55 o 
   0   1  12       87.37       84.77      3.81 o 
   1   1  12      186.98      186.98      5.38 o 
   2   1  12      102.95      100.57      4.27 o 
   3   1  12        3.89        4.80      1.97 o 
   4   1  12       47.87       38.55      5.02 o 
   5   1  12       70.41       58.41     10.79 o 
   6   1  12      136.30      142.87      7.47 o 
  -6   2  12       46.94       46.31      5.52 o 
  -5   2  12       81.87       72.29      6.16 o 
  -4   2  12      113.56      105.81      6.15 o 
  -3   2  12       10.36        9.70      3.04 o 
  -2   2  12      322.78      326.61      9.67 o 
  -1   2  12       16.60       12.89      2.37 o 
   0   2  12       26.48       25.51      2.74 o 
   1   2  12       16.24       12.65      3.65 o 
   2   2  12      321.29      326.92      7.37 o 
   3   2  12       11.03       19.45      2.70 o 
   4   2  12      109.95      117.57      4.96 o 
   5   2  12       81.80       72.02      5.99 o 
   6   2  12       47.13       42.70     15.73 o 
  -6   3  12       17.50       18.35      4.60 o 
  -5   3  12       22.88       20.50      4.11 o 
  -4   3  12       68.42       71.32      6.08 o 
  -3   3  12      103.67      103.95      6.00 o 
  -2   3  12       76.31       75.52      6.47 o 
  -1   3  12       24.89       16.86      3.28 o 
   0   3  12       63.64       59.24      3.82 o 
   1   3  12       25.79       23.50      2.86 o 
   2   3  12       74.90       71.72      3.89 o 
   3   3  12      104.59      113.48      4.82 o 
   4   3  12       68.79       73.43      4.37 o 
   5   3  12       22.12       28.15      3.50 o 
   6   3  12       17.77        9.33      3.80 o 
  -5   4  12       15.82       23.07      7.56 o 
  -4   4  12       66.82       61.75     10.81 o 
  -3   4  12      189.23      181.07     11.70 o 
  -2   4  12       36.55       30.35      5.36 o 
  -1   4  12        1.66        2.24      4.16 o 
   0   4  12      203.87      205.83     15.01 o 
   1   4  12        1.78        1.49      2.16 o 
   2   4  12       33.45       32.11      4.67 o 
   3   4  12      188.75      179.08      6.15 o 
   4   4  12       67.39       72.95      5.06 o 
   5   4  12       16.02       22.49      4.10 o 
  -4   5  12       16.79       11.77      3.69 o 
  -3   5  12       37.66       38.90      5.09 o 
  -2   5  12       73.11       73.41      6.21 o 
  -1   5  12      102.62       93.89      5.96 o 
   0   5  12       30.14       27.13      4.20 o 
   1   5  12      102.54       99.94      6.10 o 
   2   5  12       74.30       72.72      4.29 o 
   3   5  12       37.36       48.68      4.36 o 
   4   5  12       16.37       13.54      3.15 o 
  -3   6  12       39.64       44.68      5.45 o 
  -2   6  12       20.88       21.03      4.31 o 
  -1   6  12      126.58      120.50      6.96 o 
   0   6  12      101.95       93.10      6.30 o 
   1   6  12      127.77      117.23      6.90 o 
   2   6  12       22.35       25.32      4.34 o 
   3   6  12       39.18       48.20      5.79 o 
  -1   7  12       20.84       24.46      4.68 o 
   0   7  12       14.24        8.56      4.02 o 
   1   7  12       20.95       13.71      5.53 o 
   1   0  13      176.52      178.44      5.56 o 
   2   0  13        4.35        3.06      1.92 o 
   3   0  13      298.56      296.29      9.44 o 
   4   0  13       99.64       95.35      5.97 o 
   5   0  13        1.33        0.95      3.11 o 
  -5   1  13       86.96       96.51      8.40 o 
  -4   1  13       36.39       36.03      7.60 o 
  -3   1  13      248.72      247.81     24.10 o 
  -2   1  13      107.31      110.29      5.85 o 
  -1   1  13      128.30      131.86      4.90 o 
   0   1  13        3.94        5.21      1.98 o 
   1   1  13      128.68      127.22      6.01 o 
   2   1  13      109.79      114.77      9.39 o 
   3   1  13      248.17      262.45      7.03 o 
   4   1  13       36.78       36.77      4.79 o 
   5   1  13       84.05       87.90      5.86 o 
  -5   2  13       63.84       64.66      6.18 o 
  -4   2  13       27.66       25.82      6.49 o 
  -3   2  13      259.36      244.63     17.05 o 
  -2   2  13       14.54       11.68      3.31 o 
  -1   2  13      192.30      194.36     15.82 o 
   0   2  13       39.13       33.95      3.26 o 
   1   2  13      188.86      199.69      5.98 o 
   2   2  13       14.39       13.97      3.24 o 
   3   2  13      267.58      268.52      8.83 o 
   4   2  13       28.14       28.92      4.39 o 
   5   2  13       64.93       77.24      7.67 o 
  -5   3  13       88.68       90.57      6.42 o 
  -4   3  13       27.98       33.77      4.94 o 
  -3   3  13       44.52       46.98      5.25 o 
  -2   3  13       27.30       20.24      3.78 o 
  -1   3  13      153.05      149.73      6.89 o 
   0   3  13       37.95       32.60      4.25 o 
   1   3  13      152.71      152.13      5.51 o 
   2   3  13       26.17       19.14      2.90 o 
   3   3  13       42.38       42.74      3.93 o 
   4   3  13       27.38       27.39      4.30 o 
   5   3  13       91.08       88.01      6.18 o 
  -4   4  13       11.47        7.19      3.56 o 
  -3   4  13       58.32       61.03      8.26 o 
  -2   4  13       29.18       29.90      7.07 o 
  -1   4  13      138.48      148.20      7.17 o 
   0   4  13       10.72        7.12      4.01 o 
   1   4  13      134.77      146.08      7.01 o 
   2   4  13       29.81       31.00      3.60 o 
   3   4  13       58.87       71.09      5.43 o 
   4   4  13       11.75       10.16      2.88 o 
  -3   5  13       48.71       56.22      6.16 o 
  -2   5  13       35.98       36.87      4.94 o 
  -1   5  13       68.73       67.06      8.29 o 
   0   5  13        1.82       -0.42      2.74 o 
   1   5  13       68.89       69.85     11.34 o 
   2   5  13       36.83       35.79      5.05 o 
   3   5  13       48.80       57.36      4.83 o 
  -1   6  13       41.89       50.09      5.69 o 
   0   6  13       13.81        9.23      4.28 o 
   1   6  13       42.45       51.28      6.43 o 
   0   0  14        3.57        0.66      3.41 o 
   1   0  14        0.01       -2.33      2.01 o 
   2   0  14      123.79      135.10     13.46 o 
   3   0  14       75.98       71.08      5.57 o 
   4   0  14       10.71       11.22      4.08 o 
   5   0  14        0.08       -3.54      2.56 o 
  -4   1  14       20.24       19.83      5.58 o 
  -3   1  14       51.65       51.29      5.40 o 
  -2   1  14      134.90      133.58      6.78 o 
  -1   1  14       77.05       80.49      4.22 o 
   0   1  14       12.20        9.90      2.99 o 
   1   1  14       76.12       80.75      7.01 o 
   2   1  14      132.22      138.39      6.56 o 
   3   1  14       52.61       67.85      5.60 o 
   4   1  14       21.82       19.28      5.68 o 
  -4   2  14       32.62       29.30      4.82 o 
  -3   2  14       28.67       32.53      4.76 o 
  -2   2  14      153.84      144.11      7.16 o 
  -1   2  14        0.44       -3.24      2.33 o 
   0   2  14      111.32      111.03      4.86 o 
   1   2  14        0.41       -2.87      1.92 o 
   2   2  14      147.48      147.34      6.85 o 
   3   2  14       28.49       34.80      4.43 o 
   4   2  14       32.10       48.31      7.70 o 
  -4   3  14       11.21       16.97      5.37 o 
  -3   3  14       34.04       27.03      4.47 o 
  -2   3  14       26.31       22.98      4.05 o 
  -1   3  14       58.85       65.33      9.86 o 
   0   3  14      121.40      117.94      9.42 o 
   1   3  14       58.24       63.93      8.00 o 
   2   3  14       26.76       29.60      3.45 o 
   3   3  14       34.78       42.31      4.82 o 
   4   3  14       10.90       15.45      4.07 o 
  -3   4  14       16.68       14.57      4.41 o 
  -2   4  14       99.23       97.55     13.95 o 
  -1   4  14        0.16       -3.93      2.62 o 
   0   4  14       10.48       12.10      3.50 o 
   1   4  14        0.14        1.08      2.75 o 
   2   4  14       98.62      113.04      5.32 o 
   3   4  14       16.42       18.08      3.29 o 
  -1   5  14        1.68       -2.42      2.68 o 
   0   5  14       13.53        5.17      6.05 o 
   1   5  14        1.70        0.11      2.98 o 
   1   0  15       88.48       99.03      5.93 o 
   2   0  15       76.00       81.12      7.80 o 
   3   0  15        5.44        5.49      4.39 o 
  -3   1  15      115.57      122.22      6.91 o 
  -2   1  15       76.91       77.32      9.07 o 
  -1   1  15       11.35       12.99      4.98 o 
   0   1  15       15.94       14.73      3.45 o 
   1   1  15       11.43       13.97      3.35 o 
   2   1  15       76.90       76.04      5.73 o 
   3   1  15      115.31      108.28      9.01 o 
  -3   2  15       41.31       48.32      6.99 o 
  -2   2  15       24.97       23.11      4.46 o 
  -1   2  15      198.93      214.56      8.61 o 
   0   2  15       18.15       19.59      5.38 o 
   1   2  15      200.11      241.17      8.85 o 
   2   2  15       25.15       23.08      4.03 o 
   3   2  15       42.11       50.71      5.28 o 
  -2   3  15       47.39       50.76      5.57 o 
  -1   3  15        1.59        0.45      2.89 o 
   0   3  15       19.74       20.81      5.74 o 
   1   3  15        1.50        2.93      4.15 o 
   2   3  15       47.82       49.40      5.45 o 
   0   0  16      122.99      145.83     10.17 o 
   1   0  16        2.52        6.85      3.11 o 
  -1   1  16        9.22       12.55      4.87 o 
   0   1  16       31.86       36.20      4.67 o 
   1   1  16        9.11       10.95      3.55 o 
                                                 
